# Supplementary material for: Defining a Modular Signalling Network from the Fly Interactome
Source: BMC Syst Biol. 2008 May 19;2:45. doi: 10.1186/1752-0509-2-45 (PMC2405789; doi:10.1186/1752-0509-2-45)
Supplement: Additional file 1 — Canonical signalling proteins. List of proteins selected as canonical proteins (see Methods) for each of the 10 signalling pathways. Protein names correspond to FlyBase gene symbols. [file 1752-0509-2-45-S1.xls]

## Sheet: Canonical Signalling pathways
SEVENLESS		NOTCH		TOLL		TORSO		EGFR
boss		N		spz		trk		grk
sev		Dl		Tl		tsl		Egfr
Dab		Su(H)		Dif		tor		Krn
csw		Ser		dl		fs(1)N		spi
Sos		dx		ea		csw		rho
dos		fng		Myd88		Sos		S
drk		kuz		tub		dos		ast
Ras85D		Nle		cact		drk		Cbl
phl		H		Rel		Ras85D		ebi
Dsor1				gd		phl		csw
rl				ndl		Dsor1		Sos
		INSULIN		snk		rl		dos
WINGLESS		chico		wbl				drk
Wnt2		InR		pll		DECAPENTAPLEGIC/TGFβ		Ras85D
wg		S6K				dpp		phl
arr		Pi3K92E		FGF		put		Dsor1
dlp		Pi3K21B		bnl		tkv		rl
fz		Pten		ths		scw
fz2		foxo		pyr		sog		HEDGEHOG
dsh		Akt1		btl		Smox		hh
sgg		gig		htl		Mad		ptc
CkIalpha		Tsc1		sfl		Med		smo
Axn				stumps		brk		cos
Apc2		JAK/STAT		sgl		shn		fu
arm		os				sax		Su(fu)
gro		dome						ci
pan		hop
		Stat92E
Table S1. Canonical Signalling Proteins.
