# Supplementary material for: Defining a Modular Signalling Network from the Fly Interactome
Source: BMC Syst Biol. 2008 May 19;2:45. doi: 10.1186/1752-0509-2-45 (PMC2405789; doi:10.1186/1752-0509-2-45)
Supplement: Additional file 2 — Signalling modules details. Class name and class members, class annotations and p-values for each annotation; annotation(s) of the larger class and number of proteins in the larger class when the signalling classes are nested into larger ones; p-value of the slimmed GO Cellular Component annotation which is over-represented in each class, computed with the GOStat statistical tool of GOToolBox [33]. [file 1752-0509-2-45-S2.xls]

## Sheet: Feuille2
Table S2. Functional Classes details.
Class	Class Name	Class Members (canonical proteins in purple)	# proteins	Class annotations and p-values	Larger class 1 (in which the signalling class is included) annotations and number of proteins	Larger class 2 (in which the larger class 1 is included) annotations and number of proteins	GOToolBox best p-value for the slimed Cellular Component annotation.
1	INS2	vvl trh tgo D Pk61C Akt1	6	positive regulation of cellular physiological process (0.03) establishment of localization (0.21) cell fate determination (0.01) cellular morphogenesis (0.09)	localization ectoderm_development nervous_system_development morphogenesis P#8	system_development (0.06) signal_transduction (0.02) regulation_of_transcription_from_RNA_polymerase_II_promoter (1.2e-3) P#13	Nucleus 2.48E-002
2	TGF1	tkv dpp th Iap2 rpr grim	6	appendage morphogenesis (0.01) eye-antennal disc morphogenesis (0.03) nurse cell apoptosis (7.17e-6) cell development (0.09) proteolysis (4e-3) salivary gland development (2.7e-3)	organ_morphogenesis post-embryonic_development regulation_of_growth induction_of_apoptosis protein_ubiquitination embryonic_development nervous_system_development imaginal_disc_development oogenesis P#8	regulation_of_apoptosis positive_regulation_of_cellular_physiological_process protein_modification morphogenesis negative_regulation_of_physiological_process P#12	Extracellular region 1.88E-002
3	N2 WG3 TGF3	run h H brk gro CtBP eve Gug TfIIB CG8204 Kr pan mus309 SH3PX1 otu Hrb27C nej Sir2 CG6459 CG4116	20	negative regulation of cellular process (2e-3)	signal_transduction (0.02) regulation_of_metabolism (0.03) regulation_of_cellular_physiological_process (0.12) P#46		Nucleus 2.03E-008
4	TGF2	tin Mad Smox Med	4	gland development (0.02)	wing_morphogenesis (6e-4) positive_regulation_of_cellular_physiological_process (2.6e-3) cell-cell_signaling (0.03) muscle_development (4.4e-3) pattern_specification (0.01) intracellular_signaling_cascade (0.07) heart_development (9e-5) embryonic_development (0.03) gametogenesis (0.17) transforming_growth_factor_beta_receptor_signaling_pathway (9.7e-5) cell_development (0.02) P#6		Nucleus 3.73E-002
5	TOL2	smt3 CaMKII lwr dl cact Rel Dredd CG11486 BG4	9	cellular protein metabolism (0.07) biopolymer metabolism (0.14) response to pest, pathogen or parasite (1.67e-6) apoptosis (1.3e-4) reproduction (0.08)	signal_transduction (0.02) regulation_of_metabolism (0.03) regulation_of_cellular_physiological_process (0.12) P#46		Cytoplasm 2.91E-002
6	TOL1	tub pll Myd88 Tl Pli	5	zygotic determination of dorsal/ventral axis (8.94e-6) antifungal humoral response (6.69e-8) hemopoiesis (1.1e-3) cell proliferation (0.01)	signal_transduction (0.02) regulation_of_metabolism (0.03) regulation_of_cellular_physiological_process (0.12) P#46		Membrane 4.44E-002
7	WG2	sgg Apc2 Axn CkIalpha arm CG3402	6	localization (0.25) negative regulation of Wnt receptor signaling pathway (6.14e-5) regulation of proteolysis (0.01) imaginal disc development (0.09) imaginal disc morphogenesis (0.09)	cell_differentiation (0.19) cytoskeleton_organization_and_biogenesis (0.01) regulation_of_signal_transduction (0.002) intracellular_signaling_cascade (0.12) Wnt_receptor_signaling_pathway (2.6e-4) oogenesis (0.07) P#8		Cytoplasm 1.40E-002
8	HH1	smo cos fu hh Su(fu) noc CG32209 ci	8	blastoderm segmentation (3.93e-3) regulation of transcription (0.05) smoothened signaling pathway (2.76e-7) oogenesis (0.07)			Cytoplasm 3.14E-003
9	WG1 N1	wg Wnt2 fz2 fz Wnt4 raps dlg1 Sh pk Vang dsh Su(H) N Dl CG3962 CG7818	16	imaginal disc morphogenesis (0.01) cell differentiation (0.1) establishment of localization (0.07) system development (0.07) establishment and/or maintenance of cell polarity (2.04e-7) morphogenesis of a polarized epithelium (8.1e-7)	organ_development (0.03) morphogenesis (0.06) cell_organization_and_biogenesis (0.12) cell_surface_receptor_linked_signal_transduction (1.4e-4) reproduction (4.7e-3) P#38		Membrane 3.56E-006
10	SEV RAS1 INS1	sev Sos Dab drk chico InR Pi3K21B	7	R7 cell fate commitment (2.1e-5)	positive_regulation_of_biological_process (0.01) post-embryonic_development (0.05) cellular_morphogenesis_during_differentiation (1.6e-3) eye_morphogenesis (0.01) cellular_protein_metabolism (0.1) intracellular_signaling_cascade (1.4e-4) biopolymer_metabolism (0.18) embryonic_development (0.02) photoreceptor_cell_differentiation (1.5e-3) imaginal_disc_development (0.03) P#10	cellular_morphogenesis P#15	Membrane 6.63E-003
11	HH2 EGF	trol ImpE1 Btk29A sty ptc stet rho S ru rho-4 Egfr spi grk Krn	14	imaginal disc development (2.3e-3) epidermal growth factor receptor signaling pathway (1.15e-10) cell fate commitment (8.86e-4) oogenesis (0.02)	imaginal_disc_morphogenesis female_gamete_generation nervous_system_development P#19		Membrane 1.10E-010
12	TOR RAS2	tor msk csw rl phl ksr Dsor1 cnk pyd Ras85D R Rap2l loco Rgl cno CG8965	16	axis specification (3.45e-5) cell differentiation (0.05) establishment of localization (0.07) cell organization and biogenesis (0.2) organ morphogenesis (0.03)	cell_surface_receptor_linked_signal_transduction (2.3e-5) morphogenesis (0.07) P#27		Membrane 1.07E-002
