# Supplementary material for: Defining a Modular Signalling Network from the Fly Interactome
Source: BMC Syst Biol. 2008 May 19;2:45. doi: 10.1186/1752-0509-2-45 (PMC2405789; doi:10.1186/1752-0509-2-45)
Supplement: Additional file 3 — Interactions between canonical pathways. List of protein-protein interactions between canonical proteins from different signalling pathways belonging to a same signalling module. For each interaction, the literature source and a short description are given, when available. [file 1752-0509-2-45-S3.xls]

## Sheet: Feuille1
Signalling Module	Interaction	Source	Description of the functional consequences of the interaction
N2 WG3 TGF3	gro – H	PMID:12154126	H recruits the co-repressor gro to Su(H), thereby mediating the transcriptionnal repression of N target genes.
	gro – brk	PMID:11598015	gro is used by brk to repress some Dpp-responsive genes
WG1 N1	N – dsh	PMID:8596950	dsh inhibits N signalling.
	N – wg	PMID:10409762	Physical interaction, genetic interaction but no experimental proof of a crosstalk
SEV RAS1 INS1	chico – drk	PMID:8316835 PMID:12163412 PMID:10594015	In drosophila, the interaction chico-drk is not necessary for the growth promoting function of chico. In human, it's necessary to the activation of Ras by the Insulin Receptor.
HH2 EGF	no direct interaction between canonical proteins of these pathways.
Table S3. Communications between canonical proteins of different pathways within signalling modules.
