# Supplementary material for: Defining a Modular Signalling Network from the Fly Interactome
Source: BMC Syst Biol. 2008 May 19;2:45. doi: 10.1186/1752-0509-2-45 (PMC2405789; doi:10.1186/1752-0509-2-45)
Supplement: Additional file 4 — Functional status and Gene Ontology annotations of the proteins classified with canonical proteins in each signalling module. The functional status of each protein found in signalling modules (except canonical proteins) is defined as R when the protein is already known to regulate the pathway; AO, when the protein is known to be involved in alternate or other pathways; P, when the protein is predicted to be involved in the pathway by this analysis. For each protein, all available GO annotations in the Biological Process, Molecular Function and Cellular Component ontologies are given. GO annotations are printed in blue if they correspond to a predicted annotation (inferred from Sequence Similarity or Inferred from Electronic Annotation) and not to an experimentally proven function. [file 1752-0509-2-45-S4.xls]

## Sheet: Feuille3
Table S4. Functional status and Gene Ontology annotations of the proteins classified with canonical proteins in each signalling module.
Module	proteins	Status	Protein Biological Process annotation	Protein Molecular Function annotation	Protein Cellular Component annotation
INS2	Pk61C	R	regulation of cell growth glycogen metabolism protein amino acid phosphorylation potassium ion transport anti-apoptosis cell surface receptor linked signal transduction intracellular signaling cascade spermatogenesis sex differentiation insulin receptor signaling pathway oogenesis (sensu Insecta)	protein kinase activity protein serine/threonine kinase activity receptor signaling protein serine/threonine kinase activity voltage-gated potassium channel activity ATP binding	cytoplasm plasma membrane voltage-gated potassium channel complex
TGF1	th	AO	inhibition of caspase activation protein monoubiquitination apoptosis anti-apoptosis spermatid nuclear differentiation border follicle cell migration (sensu Insecta) antennal morphogenesis germ cell migration protein ubiquitination during ubiquitin-dependent protein catabolism	ubiquitin-protein ligase activity zinc ion binding	ubiquitin ligase complex intracellular
	Iap2	AO	anti-apoptosis protein ubiquitination	ubiquitin-protein ligase activity zinc ion binding	ubiquitin ligase complex intracellular
	rpr	AO	embryonic development (sensu Insecta) apoptosis induction of apoptosis response to DNA damage stimulus induction of apoptosis by ionic changes apoptotic program programmed cell death protein ubiquitination egative regulation of protein biosynthesis regulation of proteolysis salivary gland cell death ecdysone-mediated induction of salivary gland cell death larval midgut cell death central nervous …		cytoplasm mitochondrion
	grim	AO	embryonic development (sensu Insecta) induction of apoptosis by ionic changes protein ubiquitination negative regulation of protein biosynthesis regulation of proteolysis central nervous system remodeling (sensu Insecta) nurse cell apoptosis		cytoplasm mitochondrion
N2 WG3 TGF3	run	R	regulation of transcription from RNA polymerase II promoter periodic partitioning by pair rule gene germ-band extension neuroblast fate determination central nervous system development ventral cord development sex determination sex determination, establishment of X:A ratio	DNA binding RNA polymerase II transcription factor activity specific RNA polymerase II transcription factor activity protein binding ATP binding transcription regulator activity	nucleus
	h	R	negative regulation of transcription from RNA polymerase II promoter periodic partitioning by pair rule gene nervous system development salivary gland development salivary gland morphogenesis restriction of R8 fate cell proliferation bristle morphogenesis membrane organization and biogenesis negative regulation of transcription posterior head segmentation trunk segmentation negative regulation of…	DNA binding protein binding transcriptional repressor activity general transcriptional repressor activity specific transcriptional repressor activity	nucleus
	CtBP	R	negative regulation of transcription from RNA polymerase II promoter embryonic development (sensu Insecta) L-serine biosynthesis	transcription corepressor activity protein binding protein C-terminus binding oxidoreductase activity, acting on the CH-OH group of donors, NAD or NADP as acceptor	nucleus
	eve	R	cell fate determination regulation of transcription, DNA-dependent blastoderm segmentation periodic partitioning by pair rule gene cephalic furrow formation germ-band extension nervous system development central nervous system development heart development muscle development determination of anterior/posterior axis, embryo negative regulation of cardioblast cell fate specification ATP synthesis c…	DNA binding transcription factor activity ATP binding hydrogen-transporting ATP synthase activity, rotational mechanism hydrogen-transporting ATPase activity, rotational mechanism	nucleus proton-transporting two-sector ATPase complex
	Gug	P	segment specification leg morphogenesis (sensu Endopterygota) negative regulation of transcription	DNA binding transcription corepressor activity	nucleus cytoplasm
	TfIIB	R	regulation of transcription from RNA polymerase II promoter transcription initiation from RNA polymerase II promoter regulation of DNA binding	transcription factor binding general RNA polymerase II transcription factor activity	nucleus transcription factor complex
	Kr	P	negative regulation of transcription from RNA polymerase II promoter zygotic determination of anterior/posterior axis, embryo neuroblast fate determination ganglion mother cell fate determination axon guidance ventral cord development Malpighian tubule morphogenesis eye morphogenesis (sensu Endopterygota) muscle development cell proliferation trunk segmentation regulation of development, heteroch…	DNA binding chromatin binding specific RNA polymerase II transcription factor activity zinc ion binding transcriptional repressor activity specific transcriptional repressor activity	nucleus
	nej	R	compound eye morphogenesis (sensu Endopterygota) regulation of transcription from RNA polymerase II promoter regulation of mitosis smoothened signaling pathway neurotransmitter secretion synaptogenesis R3/R4 cell fate commitment Wnt receptor signaling pathway hemopoiesis R7 cell differentiation synaptic vesicle transport	chromatin binding transcription coactivator activity cAMP response element binding protein binding zinc ion binding acetyltransferase activity	nucleus
	Sir2	R	chromatin assembly or disassembly chromatin silencing regulation of transcription, DNA-dependent response to nutrient determination of adult life span histone deacetylation	chromatin binding histone deacetylase activity NAD-dependent histone deacetylase activity	nucleus chromatin silencing complex cytoplasm
TGF2	tin	R	cell fate specification regulation of transcription from RNA polymerase II promoter pole cell migration ectoderm development nervous system development mesoderm development mesodermal cell fate specification gonadal mesoderm development heart development cardioblast cell fate determination pericardial cell differentiation visceral muscle development somatic muscle development metamorphosis germ c…	DNA binding transcription factor activity RNA polymerase II transcription factor activity	nucleus
TOL2	Dredd	AO	proteolysis apoptosis defense response immune response antibacterial polypeptide induction sperm individualization apoptotic program innate immune response defense response to Gram-negative bacteria	protein binding apoptotic protease activator activity caspase activity	cytoplasm
	BG4	AO	apoptosis defense response immune response antibacterial polypeptide induction signal transduction sperm individualization defense response to Gram-negative bacteria	death receptor binding protein binding
	smt3	R	protein modification protein import into nucleus anti-apoptosis chromosome segregation mitosis anterior/posterior pattern formation	protein binding
	CaMKII	P	protein amino acid phosphorylation muscle contraction synaptic transmission neuromuscular junction development learning and/or memory courtship behavior calcium-mediated signaling regulation of filopodium formation	protein serine/threonine kinase activity calcium- and calmodulin-dependent protein kinase activity receptor signaling protein serine/threonine kinase activity calmodulin binding ATP binding	calcium- and calmodulin-dependent protein kinase complex
	lwr	R	protein modification ubiquitin cycle protein import into nucleus female meiosis zygotic determination of dorsal/ventral axis female meiosis chromosome segregation hemocyte proliferation (sensu Arthropoda)	ubiquitin conjugating enzyme activity protein binding ligase activity SUMO conjugating enzyme activity	nucleus
TOL1	Pli	R	defense response immune response signal transduction Toll signaling pathway	kinase regulator activity	cellular component unknown
WG2	CG3402	P		protein binding
HH1	CG32209	P	carbohydrate metabolism chitin metabolism	chitin binding hydrolase activity, acting on carbon-nitrogen (but not peptide) bonds	extracellular region
WG1 N1	Wnt4	AO	cell motility frizzled-2 signaling pathway blastoderm segmentation female gonad development Wnt receptor signaling pathway cell migration focal adhesion formation	signal transducer activity receptor binding	extracellular region
	pk	AO	establishment of planar polarity establishment of wing hair orientation establishment and/or maintenance of cell polarity gametogenesis protein localization establishment of ommatidial polarity (sensu Endopterygota) establishment of protein localization maintenance of protein localization	nucleic acid binding structural constituent of cytoskeleton protein binding zinc ion binding	nucleus cytoplasm membrane
	Vang	AO	establishment of planar polarity establishment and/or maintenance of cell polarity establishment of ommatidial polarity (sensu Endopterygota)		integral to membrane
	CG3962	P
	CG7818	P	nucleobase, nucleoside, nucleotide and nucleic acid metabolism	transcription factor activity mRNA (2'-O-methyladenosine-N6-)-methyltransferase activity	nucleus
HH2 EGF	trol	R	DNA methylation cell-matrix adhesion signal transduction cell-cell adhesion neuroblast division	DNA binding structural molecule activity	extracellular matrix (sensu Metazoa) basement membrane
	ImpE1	P	imaginal disc eversion	lipoprotein binding	extrinsic to membrane
	Btk29A	AO	protein amino acid phosphorylation JNK cascade ovarian ring canal formation cellularization dorsal closure male genitalia morphogenesis (sensu Endopterygota) courtship behavior copulation head involution determination of adult life span	protein-tyrosine kinase activity non-membrane spanning protein tyrosine kinase activity ATP binding	cytoplasm plasma membrane ring canal (sensu Insecta)
	sty	R	MAPKKK cascade morphogenesis of a branching structure transmembrane receptor protein tyrosine kinase signaling pathway epidermal growth factor receptor signaling pathway tracheal system development (sensu Insecta) secondary tracheal branching (sensu Insecta) terminal branching of trachea, cytoplasmic projection extension (sensu Insecta) mesoderm development torso signaling pathway determination o…	receptor binding	intracellular plasma membrane
	stet	R	epidermal growth factor receptor signaling pathway ectoderm development nervous system development	receptor signaling protein activity receptor binding calcium ion binding serine-type peptidase activity	plasma membrane integral to membrane
	ru	R	epidermal growth factor receptor signaling pathway female gamete generation ectoderm development nervous system development cone cell fate commitment (sensu Endopterygota) leg disc proximal/distal pattern formation	receptor signaling protein activity receptor binding serine-type peptidase activity	plasma membrane integral to plasma membrane integral to membrane
	rho-4	R	female gamete generation ectoderm development nervous system development	receptor signaling protein activity receptor binding calcium ion binding serine-type peptidase activity	plasma membrane integral to membrane
TOR RAS2	msk	R	protein import into nucleus, docking protein import into nucleus transmembrane receptor protein tyrosine kinase signaling pathway epidermal growth factor receptor signaling pathway	small GTPase regulator activity protein carrier activity Ran GTPase binding	nucleus nuclear pore cytoplasm cell cortex
	ksr	R	MAPKKK cascade protein amino acid phosphorylation Ras protein signal transduction torso signaling pathway determination of anterior/posterior axis, embryo	protein kinase activity protein serine/threonine kinase activity receptor signaling protein serine/threonine kinase activity protein-tyrosine kinase activity ATP binding diacylglycerol binding
	cnk	R	eye photoreceptor cell differentiation (sensu Endopterygota) Ras protein signal transduction wing morphogenesis torso signaling pathway determination of anterior/posterior axis, embryo	protein binding enzyme binding	apical part of cell
	pyd	AO	electron transport establishment and/or maintenance of cell polarity JNK cascade dorsal closure	guanylate kinase activity structural molecule activity protein binding oxidoreductase activity	adherens junction
	R	AO	cytokinesis intracellular protein transport receptor mediated endocytosis mitosis cell adhesion G-protein coupled receptor protein signaling pathway small GTPase mediated signal transduction dorsal closure photoreceptor fate commitment (sensu Endopterygota) regulation of cell shape regulation of exocytosis stalk formation (sensu Insecta) regulation of JNK cascade	GTPase activity GTP binding GDP binding
	Rap2l	AO	cytokinesis intracellular protein transport receptor mediated endocytosis mitosis G-protein coupled receptor protein signaling pathway small GTPase mediated signal transduction synaptic transmission regulation of exocytosis	GTPase activity GTP binding
	loco	P	cytoplasmic transport, nurse cell to oocyte dorsal/ventral axis determination, follicular epithelium (sensu Insecta) regulation of G-protein coupled receptor protein signaling pathway glial cell differentiation	small GTPase regulator activity GTPase activator activity protein binding regulator of G-protein signaling activity
	Rgl	AO	transmembrane receptor protein tyrosine kinase signaling pathway G-protein coupled receptor protein signaling pathway intracellular signaling cascade small GTPase mediated signal transduction	Ral guanyl-nucleotide exchange factor activity RAL GDP-dissociation stimulator activity
	cno	AO	establishment and/or maintenance of cell polarity Notch signaling pathway JNK cascade Ras protein signal transduction dorsal closure dorsal closure, elongation of leading edge cells ommatidial rotation regulation of JNK cascade	motor activity actin binding structural constituent of cytoskeleton	adherens junction zonula adherens myosin
	CG8965	P
