# Supplementary material for: Defining a Modular Signalling Network from the Fly Interactome
Source: BMC Syst Biol. 2008 May 19;2:45. doi: 10.1186/1752-0509-2-45 (PMC2405789; doi:10.1186/1752-0509-2-45)
Supplement: Additional file 5 — Protein-protein interactions between the different signalling modules. The 30 links connecting the signalling modules are detailed. The source column indicates whether the interaction has been identified using small scale approaches or large scale two-hybrid screens. In the latter case, the PMID and the reference of the paper have a purple background. [file 1752-0509-2-45-S5.xls]

## Sheet: Feuille1
Table S5. Protein-protein Interactions involved in the Communication between the different Signalling Modules.
Intra-pathway
Module1	Module2	Interaction	Source	Description
TGF1	TGF2	Mad-tkv	PMID:9693372	Mad forms an heteromeric complex with Med upon phosphorylation by tkv.
TGF2	N2 WG3 TGF3	Mad-nej	PMID:10669739 PMID:10075933	nej is a transcriptional coactivator in multiple signal transduction pathways. Nej functions as a coactivator during dpp signaling.
		tin-gro	PMID:10531357	The repressor activity of tinman is strongly enhanced by the gro co-repressor.
WG2	N2 WG3 TGF3	pan-arm	PMID:97192098 PMID:97236499	Pan binds to arm and could act directly to regulate gene transcription in response to wg signaling.
		sgg-eve	PMID:10024881	Eve phosphorylated by sgg plus CKIIalpha together lost its repression activity.
WG1 N1	N2 WG3 TGF3	H-Su(H)	PMID:7958912 PMID:94326643 PMID:96351159 PMID:98186876 PMID:99180699	H acts as a antagonist of the Notch signaling pathway by binding to Su(H), thereby inhibiting Notch target gene activation.
TOL1	TOL2	BG4-Myd88	PMID:11606776	MyD88 associates with BG4 which in turn interacts with the apical caspase Dredd. This pathway links a cell surface receptor to an apical caspase in invertebrate cells.
		pll-dl	PMID:9367441 PMID:9405646	Dorsal binds specifically to tub, pll and cact and protein kinase activity of pll differentially regulated its interactions with dl and tub.
		tub-dl	PMID:9367441 PMID:9405646	Dorsal binds specifically to tub, pll and cact and protein kinase activity of pll differentially regulated its interactions with dl and tub.
WG1 N1	WG2	dsh-Axn	PMID:10838083 PMID:12781135	Interactions between Axn adn sgg, arm, dsh... were shown, providing direct evidence that Axn is a scaffold protein in the Wingless pathway.
SEV RAS1 INS1	HH2 EGF	sty-drk	PMID:10089881	Sty binds to 2 intracellular components of the Ras pathway, drk and Gap1. Sty is a widespread inhibitor of the Ras pathway signal transduction.
SEV RAS1 INS1	TOR RAS2	drk-csw	PMID:9885560 PMID:11014820	csw serves as an adaptator protein, physically linking Torso to Ras activation
HH2 EGF	TOR RAS2	Btk29A-CG8965	PMID:15710747
		Rgl-trol	PMID:15710747
HH2 EGF	HH1	CG32209-ptc	PMID:15710747
		hh-ptc	PMID:91367265 PMID:97053793 PMID:97064168 PMID:99030275	Ptc is implicated in hh reception. Ptc is required for the binding of hh to the receptor complex that includes smo and ptc.
Inter-pathways
Module1	Module2	Interaction	Source	Description
TOL2	N2 WG3 TGF3	gro-lwr	PMID:9990118	lwr interacts with the amino-terminal transcriptional repression domain of gro repressor by the use of the yeast two-hybrid system.
		dl-nej	PMID:10669739	nej is a transcriptional coactivator in multiple signal transduction pathways.
		dl-gro	PMID:9367978 PMID:9774673	Repression by dorsal requires the corepressor gro.
N2 WG3 TGF3	HH1	ci-nej	PMID:10669739 PMID:9109493 PMID:9832527	nej is a transcriptional coactivator in multiple signal transduction pathways. Nej is necessary for ci-mediated transactivation of wg during Drosophila embryogenesis
		fu-Gug	PMID:15710747
WG2	HH1	sgg-ci	PMID:11912487	Sgg is also a negative regulator in the Hedgehog pathway. Sgg phosphorylates ci, and this is targeting it for proteolytic processing.
		CkIalpha-ci	PMID:11955435	ci proteolysis depends on phosphorylation by Pka-C1. This phosphorylation primes further phosphorylation at sgg and CkIalpha sites.
WG1 N1	SEV RAS1 INS1	N-Dab	PMID:9581760	Dab binds to a signaling domain of Notch in vitro and may play a role in Notch signaling.
WG1 N1	HH2 EGF	N-sty	PMID:15710747
		fz2-ptc	PMID:15710747
WG1 N1	TOR RAS2	dsh-CG8965	PMID:15710747
HH1	TOR RAS2	cno-ci	PMID:15710747
TOL2	WG1 N1	CaMKII-dlg1	PMID:10458610	dlg1 localization is regulated by CaMKII-dependant phosphorylation
WG1 N1	HH1	raps-ci	PMID:15710747
