# Supplementary material for: Defining a Modular Signalling Network from the Fly Interactome
Source: BMC Syst Biol. 2008 May 19;2:45. doi: 10.1186/1752-0509-2-45 (PMC2405789; doi:10.1186/1752-0509-2-45)
Supplement: Additional file 6 — Comparison between the connectivity of signalling proteins vs. others. [file 1752-0509-2-45-S6.xls]

## Sheet: #Interactors
Canonical baits
CG	Gene Name	# interactors
CG2125	ci	32
CG1708	cos	3
CG3619	Dl	6
CG18361	dsh	5
CG6561	fu	9
CG17610	grk	8
CG3936	N	6
CG2411	ptc	22
CG9375	Ras85D	6
CG10334	spi	11
CG6054	Su(fu)	7
CG3497	Su(H)	4
CG4889	wg	0
	Mean	9.15385
	Median	6
Other baits
CG6582	Aac11	1
CG15010	Ago	8
CG6735	Cp309	4
CG8604	Amph	8
CG8156	Arf51F	8
CG6535	atm	0
CG6920	blm	6
CG8238	Buffy	0
CG31802	centrin	1
CG17227	lig3	1
CG4656	CG4656	4
CG7670	CG7670	2
CG8965	CG8965	23
CG5020	CLIP-190	0
CG10197	Col	8
CG3772	cry	1
CG8727	cyc	0
CG18188	Damm	0
CG8293	IAP2	0
CG7486	Dredd	2
CG31158	EFA6	5
CG7127	exo70	14
CG6095	exo84	8
CG17269	Fancd2	0
CG4345	grim	4
CG11228	hpo	2
CG2903	Hrs	9
CG7788	Ice	2
CG5247	Ku70	1
CG2671	l(2)gl	0
CG12176	lig4	0
CG8118	Mam	0
CG4252	mei41	0
CG14228	Mer	20
CG8295	Mlf	1
CG11482	Mlh1	14
CG10701	Moe	24
CG16928	mre11	12
CG6754	nbs	0
CG8091	Nc	4
CG6827	Neurexin	4
CG7012	Nic	0
CG5733	Nup133	4
CG5968	Nup85	0
CG3736	okr	3
CG10873	p53	13
CG2647	per	4
CG8169	Pms2	14
CG12306	polo	8
CG1418	CG1418	2
CG18803	Psn	0
CG1956	R	7
CG6601	Rab6	8
CG2248	Rac1A	19
CG6339	rad50	1
CG7948	Rad51	12
CG6318	Rad51D	11
CG2849	Rala (Ral2)	4
CG2849-RC	Rala (RalA)	5
CG3204	Rap2l	20
CG4319	reaper	6
CG7487	RecQ4	8
CG8865	Rgl (Rgl2)	4
CG11622	Rlip	1
CG7186	Sak	1
CG5462	scrib	5
CG6159	sec10	8
CG8843	sec5	9
CG5341	sec6	5
CG3412	Slimb	9
CG10018	Snm1	2
CG1064	Snr1	15
CG4215	spel1	2
CG3325	spn-B	10
CG14216	Ssu72	21
CG1921	sty	18
CG5407	Sur-8	0
CG12210	Syb	7
CG1467	Syx16	7
CG12284	thread	0
CG3234	tim	2
CG1599	CG1599	6
CG11186	toy	3
CG9712	TSG101	17
CG5462	scrib	2
CG8228	Vps45	3
	Mean	5.89535
	Median	4

## Sheet: Feuil4
Cannon	Non cannon
0	0											Cannon	Non Cannon
3	0										0_1	1	25	0.0833333	0.287356	0_1
5	0										2_3	1	14	0.0833333	0.16092	2_3
6	0										4_5	1	14	0.0833333	0.16092	4_5
7	0										6_7	4	7	0.333333	0.0804598	6_7
7	0										8_9	1	7	0.0833333	0.0804598	8_9
7	0										10_11	2	3	0.166667	0.0344828	10_11
9	0										12_13	0	6	0	0.0689655	12_13
10	0										14_15	0	2	0	0.0229885	14_15
11	0										16_17	0	2	0	0.0229885	16_17
23	0										18_19	0	1	0	0.0114943	18_19
33	0										20_21	0	3	0	0.0344828	20_21
	0										22_23	1	1	0.0833333	0.0114943	22_23
	0										24_25	0	1	0	0.0114943	24_25
	0										26_27	0	1	0	0.0114943	26_27
	0										28_29	0	0	0	0	28_29
	0										30_31	0	0	0	0	30_31
	1										32_33	1	0	0.0833333	0	32_33
	1
	1
	1
	1
	1
	1
	1
	2
	2
	2
	2
	2
	2
	2
	2
	2
	2
	3
	3
	3
	3
	4
	4
	4
	4
	4
	4
	4
	4
	4
	4
	5
	5
	5
	5
	6
	6
	7
	7
	7
	7
	7
	8
	8
	8
	8
	9
	9
	9
	10
	10
	11
	12
	12
	12
	13
	13
	13
	14
	15
	16
	17
	19
	20
	20
	20
	22
	24
	27
