# Supplementary material for: Defining a Modular Signalling Network from the Fly Interactome
Source: BMC Syst Biol. 2008 May 19;2:45. doi: 10.1186/1752-0509-2-45 (PMC2405789; doi:10.1186/1752-0509-2-45)
Supplement: Additional file 7 — Analysis of edge-betweenness distribution in the large Drosophila PPI network. [file 1752-0509-2-45-S7.xls]

## Sheet: Feuille1
	Quartiles
	1	2	3	4
Signaling Network	0.252381	0.242857	0.185714	0.319048
Other	0.249978	0.250067	0.250599	0.249357

## Sheet: graphe
quartile (ordre croissant)	Signaling Network	Other
1	53	5636
2	51	5638
3	39	5650
4	67	5622
	210	22546
	1	2	3	4
Signaling Network	0.252381	0.242857	0.185714	0.319048
Other	0.249978	0.250067	0.250599	0.249357
